# Supplementary material for: Non-Destructive Geographical Traceability and Quality Control of Glycyrrhiza uralensis Using Near-Infrared Spectroscopy Combined with Support Vector Machine Model
Source: Foods. 2026 Jan 23;15(3):411. doi: 10.3390/foods15030411 (PMC12896434; doi:10.3390/foods15030411)
Supplement: Supplementary file 1 [file foods-15-00411-s001.zip]

Archive with 1 entries (1 files):
- foods-4086661-supplementary.pdf
